# Supplementary material for: Synthesis of Functionalized 1H-Imidazoles via Denitrogenative Transformation of 5-Amino-1,2,3-Triazoles
Source: Molecules. 2025 Mar 21;30(7):1401. doi: 10.3390/molecules30071401 (PMC11990592; doi:10.3390/molecules30071401)
Supplement: Supplementary file 1 [file molecules-30-01401-s001.zip]

Archive with 1 entries (1 files):
- molecules-3526493-supplementary.pdf
